# Supplementary material for: Cyclosporine A Causes Gingival Overgrowth by Promoting Entry into the S Phase at the G1/S Cell Cycle Checkpoint in Gingival Fibroblasts Exposed to Lipopolysaccharide
Source: Diseases. 2024 Dec 10;12(12):322. doi: 10.3390/diseases12120322 (PMC11727098; doi:10.3390/diseases12120322)
Supplement: Supplementary file 1 [file diseases-12-00322-s001.zip]

Archive with 1 entries (1 files):
- diseases-3314683-Figure S1.tif
